# Supplementary material for: Prostate Apoptosis Response-4 (Par-4): A Novel Target in Pyronaridine-Induced Apoptosis in Glioblastoma (GBM) Cells
Source: Cancers (Basel). 2022 Jun 29;14(13):3198. doi: 10.3390/cancers14133198 (PMC9264948; doi:10.3390/cancers14133198)
Supplement: Supplementary file 1 [file cancers-14-03198-s001.zip]

Archive with 3 entries (3 files):
- cancers 1779254-Supplementary S2.pdf
- cancers-1779254-Supplementary S1.pdf
- cancers-1779254-Supplementary S3.xlsx
