# Supplementary material for: Prostate Apoptosis Response-4 (Par-4): A Novel Target in Pyronaridine-Induced Apoptosis in Glioblastoma (GBM) Cells
Source: Cancers (Basel). 2022 Jun 29;14(13):3198. doi: 10.3390/cancers14133198 (PMC9264948; doi:10.3390/cancers14133198)
Supplement: Supplementary file 1 [file cancers-14-03198-s001.zip › cancers-1779254-Supplementary S3.xlsx]

## Sheet: Fig 2C & 2F
	Raw data for Figure 2C-2F
	U87	PYR (uM)							LN18	PYR (uM)
	6h	0.5 uM		1 uM		2.5 uM			6h	0.1 uM		1 uM		2.5 uM
		Mean	SD	Mean	SD	Mean	SD			Mean	SD	Mean	SD	Mean	SD
	Ki67	-1.67304	0.205916	-3.09825	0.0798288	-4.16645	0.0463174		Ki67	-0.98	0.0424264	-2.43982	0.517696	-3.51065	0.378873
	CyclinD1	-1.48709	0.0229799	-2.07459	0.0758685	-3.05785	0.0370562		CyclinD1	-0.475	0.0636396	-0.595	0.0636396	-1.685	0.473762
	DDX3	-0.163408	0.0376061	-1.5231	0.0859995	-2.60561	0.215637		DDX3	-1.2	0.268701	-3.725	0.431335	-4.145	0.318198
	HIF-1α	0.0376061	0.0859995	0.215637	0.0545717	0.831405	0.0791088		HIF-1α	0.295	0.0919239	0.71	0.113137	0.86	0.0848528
	U87	PYR (uM)							LN18	PYR (uM)
	24h	0.5 uM		1 uM		2.5 uM			24h	0.1 uM		1 uM		2.5 uM
		Mean	SD	Mean	SD	Mean	SD			Mean	SD	Mean	SD	Mean	SD
	Ki67	-2.82	0.0141421	-3.585	0.0919239	-4.915	0.106066		Ki67	-0.065	0.0212132	-2.3	0.0989949	-3.46	0.0141421
	CyclinD1	-1.55465	0.237557	-2.60299	0.0147889	-4.37628	0.113028		CyclinD1	-1.605	0.219203	-3.255	0.120208	-3.485	0.13435
	DDX3	-2.77334	0.0526237	-3.47506	0.057697	-4.87833	0.0597486		DDX3	-1.275	0.00707107	-2.19	0.0141421	-4.57	0.0707107
	HIF-1α	-2.41733	0.0408029	0.332722	0.0425597	0.589334	0.0390848		HIF-1α	-0.5	0.0141421	-0.13	0.0282843	-0.715	0.0353553

## Sheet: Fig 5C & 5D
	U87	PYR (uM)							LN18	PYR (uM)
	6h	0.5 uM		1 uM		2.5 uM			6h	0.1 uM		1 uM		2.5 uM
		Mean	SD	Mean	SD	Mean	SD			Mean	SD	Mean	SD	Mean	SD
	β- catenin	-0.498847	0.0917712	-1.8989	0.0846825	-2.33932	0.0473966		β- catenin	-1.7	0.268701	-2.7	0.19799	-3.57	0.39598
	E-cadherin	-2.045	0.0212132	-1.18	0.0282843	-0.705	0.0353553		E-cadherin	-2.61	0.268701	-1.4	0.0282843	-0.36	0.0565685
	Slug	-0.999342	0.142352	-1.15214	0.105252	-2.10724	0.122035		Slug	-0.67	0.240416	-2.5	0.622254	-3.37	0.113137
	Sumo	-0.300251	0.0598521	-2.05493	0.306433	-2.28477	0.313465		Sumo	1.045	0.13435	0.68	0.0707107	0.65	0.141421
	U87	PYR (uM)							LN18	PYR (uM)
	24h	0.5 uM		1uM		2.5uM			24h	0.1 uM		1 uM		2.5 uM
		Mean	SD	Mean	SD	Mean	SD			Mean	SD	Mean	SD	Mean	SD
	β- catenin	-0.13867	0.0787639	-1.17705	0.220824	-3.11891	0.128822		β- catenin	-3.43	0.183848	-4.165	0.0212132	-5.315	0.0353553
	E-cadherin	-2.62652	0.0407402	-1.19662	0.0327396	-0.869234	0.0587904		E-cadherin	-4.815	0.0919239	-2.365	0.247487	-1.23	0.0141421
	Slug	-1.17334	0.0630706	-2.11623	0.0751209	-2.60764	0.0853819		Slug	-2.205	0.0636396	-3.21	0.141421	-4.165	0.0212132
	Sumo	-1.9379	0.0586294	-3.76553	0.0818803	-5.24288	0.104701		Sumo	-1.66304	0.331844	-3.36901	0.322366	-6.33143	0.0293792

## Sheet: Fig 8D
	U87	PYR (uM)							LN18	PYR (uM)
	6h	0.5 uM		1 uM		2.5 uM			6h	0.1 uM		1 uM		2.5 uM
		Mean	SD	Mean	SD	Mean	SD			Mean	SD	Mean	SD	Mean	SD
	Oct 4.	-1.91411	0.491104	-3.67705	0.183126	-4.69015	0.985466		Oct 4.	-0.355	0.0212132	-1.035	0.0777817	-2.745	0.601041
	Nanog	-0.705	0.0353553	-3.325	0.374767	-4.575	0.629325		Nanog	-0.31	0.0848528	-3.06	0.961665	-1.61	0.0848528
	Sox	-0.315	0.0353553	-1.425	0.120208	-3.005	0.176777		Sox	-1.77045	0.0819908	-2.29629	0.299628	-3.27859	0.0330767
	U87	PYR (uM)							LN18	PYR (uM)
	24h	0.5 uM		1 uM		2.5 uM			24h	0.1 uM		1 uM		2.5 uM
		Mean	SD	Mean	SD	Mean	SD			Mean	SD	Mean	SD	Mean	SD
	Oct 4.	-1.91003	0.0256539	-4.15509	0.0553595	-4.36737	0.0744278		Oct 4.	-0.36	0.0424264	-1.68	0.169706	-4.82	0.0848528
	Nanog	-0.80847	0.0541564	-4.7824	0.0577464	-5.21719	0.10108		Nanog	-0.945	0.0212132	-1.665	0.33234	-3.075	0.0636396
	Sox	-0.22013	0.0202543	-1.41817	0.0678649	-4.24323	0.0279924		Sox	-1.66304	0.331844	-3.36901	0.322366	-6.33143	0.0293792
